# Supplementary material for: Deciphering Folate Receptor alphaGene Expression and mRNA Signatures in Ovarian Cancer: Implications for Precision Therapies
Source: Int J Mol Sci. 2024 Nov 7;25(22):11953. doi: 10.3390/ijms252211953 (PMC11593678; doi:10.3390/ijms252211953)
Supplement: Supplementary file 1 [file ijms-25-11953-s001.zip]

Archive with 1 entries (1 files):
- ijms-3205810-supplementary.pdf
